# Supplementary material for: Deformation Parameters of the Heart in Endurance Athletes and in Patients with Dilated Cardiomyopathy—A Cardiac Magnetic Resonance Study
Source: Diagnostics (Basel). 2021 Feb 22;11(2):374. doi: 10.3390/diagnostics11020374 (PMC7926616; doi:10.3390/diagnostics11020374)
Supplement: Supplementary file 1 [file diagnostics-11-00374-s001.zip]

Archive with 1 entries (1 files):
- diagnostics-1099793-supplementary.m4v
